# Supplementary material for: The Distribution of GPR17-Expressing Cells Correlates with White Matter Inflammation Status in Brain Tissues of Multiple Sclerosis Patients
Source: Int J Mol Sci. 2021 Apr 27;22(9):4574. doi: 10.3390/ijms22094574 (PMC8123849; doi:10.3390/ijms22094574)
Supplement: Supplementary file 1 [file ijms-22-04574-s001.zip]

Archive with 1 entries (1 files):
- ijms-1191399-supplementary.pdf
